# Supplementary material for: Choosing what is left: the spatial structure of a wild herbivore population within a livestock-dominated landscape
Source: PeerJ. 2020 Apr 8;8:e8945. doi: 10.7717/peerj.8945 (PMC7150538; doi:10.7717/peerj.8945)
Supplement: Supplemental Information 6 — Location and variables that define each segment. [file peerj-08-8945-s006.xlsx]

## Sheet: I_04_10_2018
Segment.Label	Transect.Label	Effort	Longitude	Latitude	CV_Altitude	sheep_stock	ranch_dist	water_dist	fence_dist	cv_ndvi	mean_ndvi
0	45	1800	4.44364e+06	5.26739e+06	6.0588	64.1437	956.789	791.331	1487.81	6.4613	0.077636
1	45	1800	4.43782e+06	5.27158e+06	2.82179	34.5776	457.734	350.917	133.382	3.54724	0.079239
2	45	1800	4.44208e+06	5.26831e+06	2.65392	43.3581	2653.93	2521.22	547.479	4.69507	0.079451
3	45	1800	4.44056e+06	5.26925e+06	2.43832	44.433	3195.22	3259.27	46.9624	3.40192	0.07965
4	45	1800	4.43911e+06	5.27033e+06	3.14505	46.5828	1394.07	1459.83	516.832	3.57061	0.078113
5	30	1800	4.43511e+06	5.26312e+06	4.89089	58.1004	2704.53	2691.66	883.745	13.7339	0.078309
6	N5	1800	4.40348e+06	5.26274e+06	1.7842	34.523	2497.63	1099.7	14.7649	3.11838	0.080345
7	61	1800	4.42202e+06	5.26643e+06	3.99537	63.6949	2065.46	241.533	537.547	11.6317	0.058909
8	61	1800	4.42234e+06	5.26807e+06	2.6688	63.6949	3730.46	1826.52	857.249	19.9023	0.064531
9	61	1800	4.42224e+06	5.26976e+06	3.079	58.1524	4422.55	1682.33	160.457	16.54	0.066027
10	61	1800	4.42242e+06	5.27144e+06	3.85677	58.1524	4416.79	200.499	117.78	4.01116	0.073158
11	29	1800	4.42037e+06	5.26059e+06	4.12454	69.2374	4006.18	840.399	800.259	3.1184	0.085041
12	29	1800	4.42211e+06	5.26031e+06	4.3421	69.2374	4226.36	524.774	51.6352	2.21215	0.082465
13	29	1800	4.42368e+06	5.2594e+06	3.42797	51.3256	3656.46	1550.98	1141.78	3.34718	0.084121
14	29	1800	4.42532e+06	5.25868e+06	4.04419	51.3256	1889.47	3338.07	492.399	5.75859	0.082053
15	299	1800	4.43053e+06	5.26244e+06	10.4739	50.1392	2159.27	836.177	431.733	5.22923	0.083782
16	299	1800	4.42945e+06	5.26099e+06	5.86016	50.1392	3458.67	361.894	646.889	7.86773	0.078437
17	299	1800	4.42836e+06	5.25955e+06	1.94126	33.4138	1659.68	2057.79	1467.07	5.67009	0.082153
18	9	1800	4.44647e+06	5.26804e+06	6.89457	64.1437	1972.18	1227.31	79.8519	6.4613	0.088612
19	366	1800	4.41638e+06	5.30758e+06	40.466	0	4992.56	2960.46	1590.63	5.07276	0.070816
20	366	1800	4.41762e+06	5.30889e+06	20.7941	0	6795.19	4719.88	289.009	5.82522	0.069079
21	49	1800	4.41603e+06	5.30079e+06	43.2677	30.7182	784.947	3851.39	1310.46	6.26944	0.076993
22	49	1800	4.41755e+06	5.29992e+06	44.6729	23.2416	1012.14	4963.27	167.637	3.42913	0.072388
23	49	1800	4.41886e+06	5.2987e+06	40.4147	23.2416	2800.16	3451.99	83.2968	3.95756	0.072343
24	50	1800	4.42366e+06	5.29172e+06	3.68844	28.947	2124	2155.94	204.689	1.95291	0.081178
25	50	1800	4.4228e+06	5.29328e+06	5.7561	28.947	3896.76	3924.7	318.37	2.13884	0.080457
26	50	1800	4.42184e+06	5.29479e+06	4.03821	15.765	5176.9	2570.59	1184.78	1.84194	0.078742
27	50	1800	4.42094e+06	5.29633e+06	16.8983	15.765	5619.43	1939.21	1050.03	6.59155	0.073529
28	522	1800	4.42661e+06	5.28707e+06	14.2563	43.1181	951.844	871.774	531.547	1.95291	0.070572
29	34	1800	4.40088e+06	5.28379e+06	9.78875	16.6818	4929.68	4968.43	346.2	2.18747	0.085964
30	6	1800	4.42875e+06	5.27846e+06	99	35.3635	956.723	714.632	350.051	29.9574	0.056463
31	6	1800	4.42731e+06	5.27962e+06	99	41.4852	2661.72	121.609	214.773	4.84868	0.071266
32	23	1800	4.44545e+06	5.27718e+06	3.23702	31.2492	5230.63	1863.76	657.199	3.42057	0.086006
33	43	1800	4.44737e+06	5.28332e+06	3.04966	22.6026	2249.54	1152.9	11.3767	4.35185	0.077608
34	51	1800	4.42588e+06	5.28395e+06	23.5185	45.285	4053.67	1156.9	294.88	1.95291	0.072479
35	551	1800	4.42806e+06	5.30841e+06	2.82857	0	11519.7	5619.08	940.349	3.74814	0.080386
36	58	1800	4.41252e+06	5.28573e+06	7.19157	24.4672	1363.23	1374.04	302.318	8.20254	0.071603
37	58	1800	4.4127e+06	5.28762e+06	6.10185	21.5665	3164.78	3188.53	190.574	7.14403	0.07533
38	58	1800	4.41295e+06	5.28939e+06	2.72405	21.5665	4934.66	4960.82	154.009	2.87842	0.076268
39	55	1800	4.44142e+06	5.30288e+06	8.59169	13	5523.85	3940.42	835.867	2.27631	0.09304
40	55	1800	4.43967e+06	5.30313e+06	5.02227	13	7261.5	3966.6	1097.5	3.47898	0.090522
41	55	1800	4.43801e+06	5.30384e+06	2.96885	13	9062.18	4315.54	1825.24	2.4737	0.088376
42	55	1800	4.43633e+06	5.30451e+06	3.24975	13	10860.1	5327.29	859.601	3.72999	0.085157
43	55	1800	4.43466e+06	5.30515e+06	2.86586	13	11519	6692.56	100.558	3.65535	0.082091
44	55	1800	4.44323e+06	5.30292e+06	9.69794	13	3922.24	3937.23	282.483	4.4442	0.092442
45	55	1800	4.44502e+06	5.30302e+06	35.1253	13	2651.25	2662.17	453.515	3.38808	0.090637
46	38	1800	4.44407e+06	5.31227e+06	12.6479	19.5637	10390.8	1926.89	50.7006	2.81989	0.092166
47	38	1800	4.44587e+06	5.31235e+06	18.8051	19.5637	11508.4	2540.63	8.04537	7.55672	0.088629
48	38	1800	4.44234e+06	5.3122e+06	24.4218	19.5637	9415.3	258.385	75.8517	4.60602	0.096232
49	38	1800	4.44069e+06	5.31288e+06	18.1304	0	8029.06	1540.07	1388.48	2.7071	0.094552
50	38	1800	4.43957e+06	5.31421e+06	11.8245	0	6367.44	3164.94	1105.09	2.19142	0.093999
51	21	1800	4.43651e+06	5.32088e+06	4.75177	18.5291	1077.82	965.164	349.3	6.06062	0.092295
52	22	1800	4.44284e+06	5.31974e+06	46.3668	37.0581	5533.94	784.776	366.113	7.03255	0.086411
53	22	1800	4.44107e+06	5.31986e+06	6.77565	37.0581	3753.28	1938.9	185.636	8.74704	0.088639
54	22	1800	4.43931e+06	5.32011e+06	3.849	37.0581	1982.26	1991.82	422.051	2.25435	0.093819
55	46	1800	4.39831e+06	5.32462e+06	59.69	0	14264.1	1591.84	685.452	15.2213	0.081997
56	46	1800	4.39981e+06	5.32554e+06	47.344	0	12751.3	2645.86	749.552	25.3862	0.082542
57	46	1800	4.40149e+06	5.32616e+06	34.9931	0	11102.6	4085.49	756.839	35.6917	0.078729
58	46	1800	4.40318e+06	5.32674e+06	39.8548	0	9488.09	5707.27	597.948	31.9991	0.083193
59	46	1800	4.40494e+06	5.32702e+06	37.1292	0	7802.47	7301.55	710.981	21.8225	0.079507
60	46	1800	4.40667e+06	5.32718e+06	25.2744	0	6177.1	8874.93	1015.99	24.7245	0.08335
61	46	1800	4.40844e+06	5.32718e+06	7.2089	10.9537	4516.27	8388.22	835.87	15.1401	0.092725
62	46	1800	4.41017e+06	5.32667e+06	1.99071	10.9537	2736.17	7167.5	898.874	2.05768	0.090477
63	1	1800	4.41449e+06	5.32933e+06	11.7912	21.9074	4435.8	2141.49	49.6066	13.3704	0.084721
64	1	1800	4.41571e+06	5.33069e+06	3.7917	30.5892	6215.92	317.427	40.5141	19.1975	0.08314
65	412	1800	4.42275e+06	5.33399e+06	2.58465	30.2557	932.198	938.887	210.036	14.8726	0.08191
66	412	1800	4.42445e+06	5.33457e+06	2.27114	21.2404	1959.88	1862.07	351.509	2.25051	0.098308
67	412	1800	4.41947e+06	5.33259e+06	3.90275	28.6798	3055.41	3054.79	536.647	7.16138	0.090574
68	412	1800	4.42101e+06	5.33351e+06	2.88407	39.2711	1534.49	1536.94	268.771	9.23339	0.081669
69	20	1800	4.42536e+06	5.33796e+06	4.20979	21.2404	2887.3	2905.77	94.2901	4.48516	0.105614
70	20	1800	4.42597e+06	5.33628e+06	3.42882	21.2404	1098.3	1122.12	45.2866	3.39903	0.098511
71	54	1800	4.43419e+06	5.3378e+06	4.40006	13.8552	1730.28	1687.91	74.1389	5.5403	0.092876
72	54	1800	4.43538e+06	5.33914e+06	9.24508	13.8552	3213.75	3190.06	499.744	6.64176	0.096117
73	54	1800	4.43654e+06	5.34061e+06	35.2824	13.8552	4242.95	4228.49	480.021	12.508	0.089664
74	54	1800	4.42888e+06	5.32843e+06	2.44951	13.8552	6795.24	3435.92	1274.12	2.8435	0.095227
75	54	1800	4.42961e+06	5.33008e+06	2.48825	13.8552	6090.41	5149.61	2056.52	3.40727	0.094299
76	54	1800	4.43044e+06	5.33167e+06	3.81088	17.5478	5429.43	5124.68	467.636	13.9337	0.094627
77	54	1800	4.43144e+06	5.33316e+06	3.80049	13.8552	4761.6	4736.65	852.132	6.98207	0.098213
78	54	1800	4.43233e+06	5.33471e+06	1.96483	13.8552	3100.38	3067.38	43.4846	3.00714	0.102696
79	54	1800	4.43324e+06	5.33627e+06	4.58709	13.8552	1731.3	1681.01	956.589	4.76621	0.093695
80	54	1800	4.42815e+06	5.32679e+06	2.65214	14.1352	5934.01	1894.49	338.682	3.28603	0.095603
81	110	1800	4.41027e+06	5.29949e+06	19.104	41.273	3370.86	1079.03	54.428	3.98648	0.082905
82	101	1800	4.40859e+06	5.29318e+06	4.17328	15.765	2665.92	869.935	374.172	4.67212	0.076565
83	15	1800	4.4316e+06	5.26569e+06	12.0818	59.0218	1221.62	687.11	671.625	5.77162	0.0649
84	15	1800	4.43023e+06	5.26667e+06	12.5151	57.1029	2809.29	1510.33	154.644	4.87197	0.064636
85	15	1800	4.42876e+06	5.26749e+06	3.099	54.3738	2995.38	870.966	1297.03	13.9628	0.059982
86	15	1800	4.42751e+06	5.26831e+06	5.68974	51.7626	1557.63	1598.7	1101.63	9.11278	0.067179
87	15	1800	4.42655e+06	5.26975e+06	6.46132	51.7626	173.331	481.103	237.136	7.95917	0.070873
88	382	1800	4.43644e+06	5.31542e+06	3.01929	0	4838.83	4604.95	1728.86	3.13922	0.086026
89	382	1800	4.4329e+06	5.31602e+06	8.66475	12.3527	6071.94	1529.45	1096.43	3.7562	0.08793
90	382	1800	4.4312e+06	5.31665e+06	7.11965	12.3527	7064.1	1487.21	466.66	2.64633	0.085851
91	19	1800	4.44084e+06	5.32819e+06	41.6446	6.9276	8757.09	7931.09	63.8623	6.59306	0.084862
92	19	1800	4.43958e+06	5.32692e+06	11.3086	6.9276	7114.43	6144.82	43.0893	4.32899	0.089873
93	19	1800	4.43831e+06	5.32565e+06	3.07403	6.9276	5563.85	4349.89	41.1198	3.39442	0.095517
94	366	1800	4.41456e+06	5.30455e+06	51.6388	0	1628.78	1627.31	987.035	16.6814	0.074869
95	N4	1800	4.40919e+06	5.26148e+06	2.51814	60.8792	985.829	1129.2	316.58	3.58534	0.081389
96	N4	1800	4.41045e+06	5.26278e+06	6.55081	47.5585	1079.49	1138.38	681.457	9.48177	0.076748
97	12	1800	4.39891e+06	5.27255e+06	49.0665	0	8323.87	2327.73	983.025	12.3155	0.068719
98	53	1800	4.43132e+06	5.32265e+06	1.89326	0	6500.02	3469.91	557.068	3.08715	0.093219
99	53	1800	4.42974e+06	5.32352e+06	2.2276	0	8291	1773.08	1451.75	2.77136	0.09241
100	48	1800	4.42617e+06	5.32469e+06	2.52236	12.2986	4612.88	412.052	1118.3	2.69528	0.09165
101	48	1800	4.42459e+06	5.32556e+06	2.12375	24.5971	2809.55	1554.39	1426.28	2.69528	0.092225
102	42	1800	4.41677e+06	5.32603e+06	1.9056	25.966	4266.81	3858.97	562.294	3.68381	0.090254
103	42	1800	4.41854e+06	5.32632e+06	3.61078	21.3428	3754.47	2061.8	23.983	5.22626	0.09233
104	42	1800	4.42032e+06	5.32657e+06	2.38434	21.3428	1964.84	265.595	26.3517	6.46486	0.089016
105	100	1800	4.41827e+06	5.29354e+06	1.96322	23.2416	7189.41	2026.73	40.5687	3.15841	0.078574
106	100	1800	4.41644e+06	5.29358e+06	1.53621	23.2416	6352.05	3332.46	20.4749	3.85992	0.077217
107	244	1800	4.43945e+06	5.27463e+06	2.5838	22.5725	3766.29	1755.69	851.551	2.96996	0.078036
108	244	1800	4.44123e+06	5.27492e+06	3.25823	22.5725	4961.52	1632.74	576.523	3.70784	0.081038
109	33	1800	4.40189e+06	5.28753e+06	4.37995	25.8787	1069.34	1137.76	506.517	3.78265	0.085568
110	33	1800	4.40276e+06	5.28913e+06	1.9458	25.8787	752.814	684.845	380.812	3.74329	0.083337
111	33	1800	4.40399e+06	5.29037e+06	1.95418	20.8219	2485.93	486.162	745.652	5.19424	0.082664
112	33	1800	4.40472e+06	5.29204e+06	3.56183	26.9527	3973.97	1336.67	42.5036	4.82321	0.08262
113	33	1800	4.40551e+06	5.29364e+06	7.53125	27.4897	3463.43	2304.53	606.683	2.73492	0.084268
114	33	1800	4.40629e+06	5.29528e+06	8.52986	28.519	3809.86	2097.35	741.557	4.53391	0.083469
115	35	1800	4.4035e+06	5.27554e+06	20.2201	0	5043.7	868.587	1364.53	3.8366	0.075312
116	35	1800	4.40393e+06	5.27718e+06	12.9294	0	3561.85	782.739	907.676	4.63276	0.071575
117	35	1800	4.40375e+06	5.27866e+06	6.63461	0	3021.46	612.403	1063.68	9.47182	0.07788
118	35	1800	4.40366e+06	5.2802e+06	16.9709	0	3087.34	2103.91	1128	7.9927	0.083253
119	37	1800	4.42343e+06	5.31622e+06	2.39575	8.19903	3517.95	3528.48	245.909	3.18178	0.085556
120	37	1800	4.4242e+06	5.31783e+06	2.3433	0	3288.66	3277.83	48.5766	1.7768	0.088157
121	37	1800	4.42568e+06	5.32119e+06	2.95324	12.2986	5185.68	3367.32	859.396	4.94352	0.085711
122	4	1800	4.42445e+06	5.31268e+06	2.92217	0	7022.15	461.064	347.403	3.2712	0.079281
123	4	1800	4.42561e+06	5.31406e+06	1.93082	0	6583.16	2260.8	1790.61	2.45277	0.080199
124	4	1800	4.42674e+06	5.31547e+06	2.37524	0	6592.64	3342.24	642.235	3.54704	0.085611
125	4	1800	4.42821e+06	5.31651e+06	3.56781	0	7508.36	1595.59	558.202	2.67956	0.083438
126	44	1800	4.44326e+06	5.28131e+06	5.692	31.2643	1766.73	1700.08	740.07	3.50825	0.082473
127	44	1800	4.44503e+06	5.28144e+06	8.48079	31.2643	3515.09	2090.44	611.932	4.5416	0.080348
128	44	1800	4.43829e+06	5.27922e+06	3.74918	39.926	3629.63	3702.76	907.678	4.45702	0.081211
129	44	1800	4.43994e+06	5.27994e+06	2.40114	39.926	1830.58	1904.99	1756.26	4.46247	0.086623
130	44	1800	4.44155e+06	5.28072e+06	2.30769	39.926	41.9502	115.84	134.171	3.53338	0.084076
131	44	1800	4.43493e+06	5.27794e+06	56.6945	31.2492	3671.72	3739.45	143.172	4.42901	0.079558
132	44	1800	4.43663e+06	5.27852e+06	4.9047	31.2492	4624.78	3358.42	712.763	5.37678	0.081473
133	16	1800	4.43173e+06	5.30425e+06	1.94132	13	8932.73	6424.1	2249.17	2.4346	0.074642
134	16	1800	4.43196e+06	5.29578e+06	6.51485	13	5570.41	4406.03	1259.36	3.79888	0.084512
135	16	1800	4.43146e+06	5.2974e+06	10.7478	13	4956.97	3111.81	45.4373	3.1714	0.082083
136	16	1800	4.43221e+06	5.29905e+06	2.42457	13	6046.85	3625.06	955.045	2.82797	0.085456
137	16	1800	4.43205e+06	5.3008e+06	1.99624	13	6714.21	4069.08	2275.13	5.33386	0.081227
138	16	1800	4.4314e+06	5.30248e+06	2.38986	13	7341.31	4750.85	1898.45	4.59979	0.078858
139	27	1800	4.40314e+06	5.26628e+06	2.96066	24.0616	1442.61	1399.59	460.635	34.2103	0.061062
140	27	1800	4.40356e+06	5.26795e+06	3.50115	24.0616	3138.03	1739.93	476.471	24.8748	0.047698
141	27	1800	4.40276e+06	5.26943e+06	5.7214	12.0308	4429.05	224.343	153.85	8.75142	0.057613
142	N1	1800	4.4053e+06	5.26086e+06	3.72348	55.5809	2970.69	1171.09	297.829	11.1031	0.073136
143	12	1800	4.40073e+06	5.27254e+06	5.15145	0	7723.63	701.921	2789.86	10.48	0.071111
144	12	1800	4.4025e+06	5.27233e+06	17.5642	0	7308.58	915.74	2409.78	7.30212	0.073342
145	43	1800	4.44715e+06	5.28154e+06	10.4533	31.2643	4044.56	95.6324	106.126	7.52648	0.080961
146	30	1800	4.43337e+06	5.26361e+06	9.40609	58.1004	952.866	985.278	640.558	8.89692	0.073545
147	55	1800	4.43156e+06	5.30699e+06	2.24237	13	11199.7	7904.72	2109.39	3.16874	0.079905
148	55	1800	4.43312e+06	5.3061e+06	2.02742	13	11246.3	8046.89	1574.54	5.28013	0.079356
149	57	1800	4.41081e+06	5.29475e+06	9.15907	28.519	898.994	961.431	73.0633	12.2111	0.073533
150	57	1800	4.41181e+06	5.29325e+06	2.55893	15.765	2684.43	2755.63	276.03	3.9443	0.075533
151	57	1800	4.41304e+06	5.29215e+06	2.76816	15.765	4326.03	4393.28	340.295	8.17917	0.073617
152	49	1800	4.41425e+06	5.30108e+06	29.8916	35.9956	2584.14	2050.14	463.863	2.42743	0.078409
153	49	1800	4.41245e+06	5.30115e+06	27.4949	41.273	2740.98	419.913	869.293	3.83411	0.080697
154	377	1800	4.42084e+06	5.31114e+06	7.65362	0	7688.75	3483.55	373.866	3.6864	0.078272
155	40	1800	4.4272e+06	5.33399e+06	2.80592	21.2404	1502.86	1331.27	19.2837	13.1639	0.093096
156	1	1800	4.41737e+06	5.33123e+06	4.90774	28.6798	5446.2	1440.73	84.6526	6.36789	0.090173
157	551	1800	4.42284e+06	5.30982e+06	16.7557	0	9181.95	2857.83	1605.75	6.25862	0.076231
158	551	1800	4.42458e+06	5.30934e+06	10.8948	0	10112.4	3081.73	765.047	6.85036	0.081168
159	551	1800	4.42631e+06	5.30887e+06	5.09589	0	11252.9	4157.37	843.586	4.2143	0.082599
160	48	1800	4.42299e+06	5.32639e+06	2.10052	21.3428	1032.56	2422.34	515.181	2.69528	0.092606
161	53	1800	4.42817e+06	5.3244e+06	2.44109	12.2986	6522.2	846.884	879.251	2.55927	0.092507
162	6	1800	4.42644e+06	5.28112e+06	67.5104	46.3685	4381.97	1722.61	338.286	1.95291	0.072633
163	23	1800	4.4438e+06	5.27646e+06	3.48335	22.5725	4791.91	1657.75	890.74	3.51996	0.083731
164	43	1800	4.44704e+06	5.27975e+06	7.0998	39.926	5532.04	1700.06	409.965	3.50623	0.083701
165	NUEVA	1800	4.41014e+06	5.2854e+06	5.70186	35.1969	1804.72	1850.99	64.1141	4.3468	0.075829
166	NUEVA	1800	4.40842e+06	5.28586e+06	2.38483	35.1969	3569.15	3613.54	786.034	7.46219	0.077473
167	NUEVA	1800	4.40662e+06	5.28596e+06	3.98506	35.1969	4964.98	4813.25	1890.91	6.01764	0.079329
178	NUEVA_2017	1800	4.38021e+06	5.29745e+06	16.5404	39.8732	3467.28	4696.78	248.326	9.42182	0.080232
179	NUEVA_2017	1800	4.382e+06	5.29732e+06	18.3077	39.8732	2989.18	6116.41	87.393	5.60602	0.080485
180	NUEVA_2017	1800	4.3838e+06	5.29721e+06	9.1646	32.02	3448.71	5257.09	52.4865	5.13397	0.07548
181	NUEVA_2017	1800	4.38558e+06	5.29748e+06	10.7671	32.02	4355.11	4962.27	160.559	4.13324	0.078492
182	NUEVA_2017	1800	4.38736e+06	5.29733e+06	4.41092	32.02	5894.06	4903.08	12.0021	5.05813	0.08652
183	NUEVA_2017	1800	4.38871e+06	5.29615e+06	5.31019	24.1668	6330.93	4358.25	927.49	2.42004	0.089251
184	NUEVA_2017	1800	4.39031e+06	5.29534e+06	5.52789	24.1668	4904.05	4854.55	106.939	2.39643	0.087674
185	NUEVA_2017	1800	4.39179e+06	5.29436e+06	5.41511	24.1668	4000.84	3954.34	290.516	2.60808	0.086272
186	NUEVA_2017	1800	4.39328e+06	5.2934e+06	5.18989	24.1668	3753.36	3664.48	115.369	3.08179	0.083447
187	NUEVA_2017	1800	4.39419e+06	5.29185e+06	2.30186	24.1668	2501.58	2548.41	766.425	10.0531	0.074226
188	NUEVA_2017	1800	4.39516e+06	5.29034e+06	1.33882	24.1668	1581.28	2228.98	1316.91	3.56252	0.079688
189	NUEVA_2017	1800	4.39585e+06	5.28873e+06	7.85385	12.0834	2031.3	2827	353.284	5.42916	0.081065
190	NUEVA_2017	1800	4.39727e+06	5.28766e+06	3.48615	24.1668	3762.73	4510.51	118.195	4.27342	0.083526
191	NUEVA_2017	1800	4.39886e+06	5.28683e+06	8.47892	25.0227	3865.73	3990.31	972.075	3.7145	0.088191
192	56	1800	4.40448e+06	5.28255e+06	6.8473	30.3667	3776.81	3734.95	275.95	3.1552	0.08684
193	56	1800	4.40606e+06	5.28169e+06	8.85478	65.2215	2307.01	2234.02	1292.15	6.4402	0.08085
194	56	1800	4.40759e+06	5.28074e+06	10.9278	55.7124	1574.15	1467.76	148.33	7.98519	0.081345
195	56	1800	4.40911e+06	5.27978e+06	5.8263	46.2032	2470.48	2405.84	13.2728	6.78032	0.081607
196	56	1800	4.41063e+06	5.27881e+06	8.17599	46.2032	3279.11	1885.29	34.8058	3.28037	0.082657
197	56	1800	4.4121e+06	5.27779e+06	20.8335	70.2133	2386.77	1774.45	131.606	3.60718	0.082153
198	56	1800	4.41315e+06	5.27633e+06	18.1074	63.0279	2095.51	3305.88	14.7847	5.83349	0.079425
199	56	1800	4.41415e+06	5.27484e+06	10.5071	61.809	2210.86	2160.03	563.3	2.87878	0.081182
200	56	1800	4.41555e+06	5.27371e+06	12.5755	53.4047	1947.96	1867.45	189.447	5.97078	0.078782
201	56	1800	4.4171e+06	5.27293e+06	14.0342	53.4047	2360.01	2239.44	327.095	5.84157	0.074541
202	56	1800	4.41876e+06	5.27259e+06	16.2214	58.1524	2728.64	2592.5	330.184	3.00792	0.07167
203	31	1800	4.41878e+06	5.26171e+06	10.0542	69.2374	3782.53	1279.74	768.194	3.3273	0.081048
204	31	1800	4.41751e+06	5.26043e+06	7.75541	69.2374	2493.23	755.063	862.595	3.89645	0.081483
205	31	1800	4.41597e+06	5.25944e+06	10.6502	69.2374	666.596	886.003	127.998	10.2699	0.076857
206	31	1800	4.41451e+06	5.25854e+06	13.9539	69.2374	1057.83	828.306	547.627	11.2629	0.070269
207	31	1800	4.41295e+06	5.25791e+06	8.06706	69.2374	2722.3	218.567	33.5696	6.70754	0.068463
208	24	1800	4.43621e+06	5.27292e+06	4.31004	34.5776	2503.8	2428.44	114.77	3.15443	0.077909
209	24	1800	4.43479e+06	5.274e+06	25.1695	34.5776	1406.12	1191.77	758.686	4.71051	0.079075
210	24	1800	4.4335e+06	5.27521e+06	57.7876	66.6139	659.47	819.378	211.876	6.48224	0.076924
211	24	1800	4.43179e+06	5.27576e+06	96.4583	66.6139	1745.76	2311.98	456.731	7.9151	0.076744
212	24	1800	4.43e+06	5.27583e+06	99	53.0507	72.2737	730.053	236.059	21.4302	0.074516
213	57	1800	4.40951e+06	5.29596e+06	9.02676	28.519	875.059	814.756	92.0269	11.7335	0.075054
214	42	1800	4.41501e+06	5.32567e+06	2.08789	21.9074	2470.63	5290.36	256.877	3.04314	0.088337
215	382	1800	4.43467e+06	5.31569e+06	4.22813	0	5213.86	2913.78	1441.86	2.49401	0.087796
216	377	1800	4.42166e+06	5.31275e+06	2.19795	0	6110.02	2455.07	715.433	2.67226	0.077445
217	37	1800	4.42493e+06	5.31947e+06	2.33623	0	3922.79	3895	916.829	3.02776	0.086907
218	366	1800	4.41513e+06	5.30625e+06	46.3187	0	3169.99	1305.33	141.491	8.18341	0.070865
219	21	1800	4.43512e+06	5.32209e+06	3.04511	18.5291	2918.96	792.206	16.7023	5.40346	0.095356
220	100	1800	4.41477e+06	5.29306e+06	1.94441	23.2416	5157.14	5057.16	495.971	8.04366	0.073091
221	33	1800	4.40739e+06	5.29668e+06	7.98634	28.519	3050.19	1313.91	4.2832	3.66189	0.080836
222	1	1800	4.41368e+06	5.32772e+06	1.65435	21.9074	2637.09	3895.96	64.8871	2.73848	0.08668
